# Supplementary material for: The Construction and Application of a New Screening Method for Phosphodiesterase Inhibitors
Source: Biosensors (Basel). 2024 May 16;14(5):252. doi: 10.3390/bios14050252 (PMC11117652; doi:10.3390/bios14050252)
Supplement: Supplementary file 1 [file biosensors-14-00252-s001.zip]

Archive with 1 entries (1 files):
- biosensors-2968447-supplementary.pdf
